# Supplementary material for: Discovery of Replicating Circular RNAs by RNA-Seq and Computational Algorithms
Source: PLoS Pathog. 2014 Dec 11;10(12):e1004553. doi: 10.1371/journal.ppat.1004553 (PMC4263765; doi:10.1371/journal.ppat.1004553)
Supplement: S1 Table — Sequences of the primers used in this study. (XLS) [file ppat.1004553.s009.xls]

## Sheet: Sheet1
	Primer	Sequence (5'->3')
1	HpSVd-78P	AACCCGGGGCAACTCTTCTC
2	HpSVd-83M	AACCCGGGGCTCCTTTCTCA
3	GYSVd-1-PF	TTGGATCCCACCTCGGAAGGCCGCC
4	GYSVd-1-PR	TTGGATCCTAACCACAGGAACCACA
5	GYSVd-2-P1	ACTAGTACTTTCTTCTATCTCCGAAGC
6	GYSVd-2-P2	ACTAGTCCGAGGACCTTTTCTAGCGCTC
7	AGVd-P7	ACCTGCAGGGAAGCTAGCTGGGTC
8	AGVd-P8	CCCTGCAGGTTTCGCCAGCAAGCGC
9	PSTVd-F	TCGGATCCCCGGGGAAACCTGGAGCG
10	PSTVd-R	CCGGATCCCTGAAGCGCTCCTCCGAGC
11	GLVd-252F	GCTCTCCAACGCCCTAA
12	GLVd-251R	ACCATTAGTCCGCACGA
13	GLVd-141F	GAGCGATGGACAGAAAGC
14	GLVd-140R	GTCTCGGAGGCTATCCA
15	AHVd-88F	GGATTACTTCTGGTAACTAGGA
16	AHVd-87R	GTGAGGATAATTAACCTACGG
17	AHVd-13F	CCTTCCTGATGAGTCCATTCCA
18	AHVd-12R	CTAATAGCCTTCGACCGTCAC
19	ACLSV-F	CCATCTTCGCGAACATAGC
20	ACLSV-R	GTCTACAGGCTATTTATTATAAG
21	ASGV-F	CCCGCTGTTGGATTTGATACACCTC
22	ASGV-R	CTGCAAGACCGCGACCAAGTTT
23	ASPV-F	CTCTTGAACCAGCTGATGGCC
24	ASPV-R	ATAGCCGCCCCGGTTAGGTT
